# Supplementary material for: The effects of voice content on stress reactivity: A simulation paradigm of auditory verbal hallucinations
Source: Schizophr Res. 2022 May;243:225–31. doi: 10.1016/j.schres.2019.07.019 (PMC9205337; doi:10.1016/j.schres.2019.07.019)
Supplement: Supplementary file 1 — Supplementary material [file mmc1.xlsx]

## Sheet: Sheet1
Time (m.s)	Voice	NEG	NEU
0.04	F1	Can't do anything right	Come and see us
0.11	M1	Don't do that	Make me proud
0.12	M2	What a waste of space	They do it now
0.17	F1	Hey idiot	Same thing
0.18	F2	Coward	Morning
0.19	F1	Stupid	Later
0.2	F2	Stupid	Later
0.23	M2	Shame on you	You will return
0.29	M1	They all know	They do it now
0.3	M1	See how they look at you	They take the medicine
0.31	F2	Repulsive	Maybe
0.32	M1	They are laughing at you	They do what they're told
0.33	F1	Repulsive	Maybe
0.34	M2	Worthless	Alright
0.42	M2	You're losing it	You are coming
0.43	M1	Crazy	Spring
0.44	F2	You're really a mess	You look like them
0.53	F1	Wrong	Right
0.54	M2	No good	Same thing
0.55	F2	Wrong	Right
0.55	M1	Mistake	Spring
1.02	F2	Give up	Be careful
1.08	M1	Should be ashamed	Wait and see
1.09	F1	Shame on you	You will return
1.09	F2	Shame on you	You will return
1.15	M1	Hey idiot	Hello
1.18	M1	Hey idiot	Hello
1.19	M1	Hey idiot	Hello
1.2	M2	Hey idiot	Hello
1.21	F2	Hey idiot	Hello
1.28	F1	Look how ugly you are	Now you're going out of the door
1.34	M2	Not good enough	The right thing
1.41	F1	Everyone hates you	You look like them
1.42	F1	Go away	Be careful
1.43	F2	Go away	Be careful
1.44	F1	Give up	Give it to us
1.45	F2	Better disappear	Wait and see
1.46	M2	Go away	Be careful
1.47	M1	Give up	Wait and see
1.48	M1	Don't do that	Give it to us
2.03	M1	Can't do anything right	Come and see us
2.14	F2	Coward	Morning
2.15	F2	Can't do anything right	Come and see us
2.23	M2	Loser	Alright
2.24	M1	Loser	Alright
2.25	M2	Loser	Alright
2.26	M1	Loser	Alright
2.27	M2	Loser	Alright
2.39	M2	Everyone hates you	You remain silent
2.46	M1	Not good enough	The right thing
3.05	M1	Fraud	Spring
3.06	F2	They all know	They do it now
3.11	M2	They are laughing at you	You look like them
3.22	M2	Worthless	Maybe
3.24	M1	Worthless	Maybe
3.25	F2	Stupid	Later
3.26	F1	Worthless	Maybe
3.37	M1	Go away	Be careful
3.38	M2	Give up	That's yours
3.45	F2	Look how ugly you are	Now you're going out of the door
3.46	M2	Should be ashamed	Come and see us
4.02	M1	Coward	Morning
4.03	F2	Loser	Alright
4.04	M1	What a waste of space	They do it now
4.05	F2	Repulsive	Maybe
4.07	F1	Not good enough	The right thing
4.08	F2	No good	Same thing
4.19	F2	Look how ugly you are	Now you're going out of the door
4.21	F2	Everyone hates you	You remain silent
4.33	F1	Hey idiot	Hello
4.35	F1	Can't get rid of me	I send them
4.42	F2	Don't do that	Make me proud
4.48	M1	Can't get rid of me	I send them
4.55	F2	Wrong	Right
4.56	M1	Wrong	Right
4.58	F1	Mistake	Spring
4.59	F2	Stupid	Later
5	M2	No good	Same thing
5.01	M1	You're losing it	You're solid
5.02	F2	Loser	Alright
5.03	F1	What a waste of space	They do it now
5.17	F1	Don't do that	Make me proud
5.18	F2	Hey idiot	Hello
5.3	F2	Stupid	Later
5.43	M2	Everyone hates you	You remain silent
5.48	M1	Worthless	Maybe
5.5	M2	They are laughing at you	You look like them
5.51	M1	Can't do anything right	Come and see us
5.52	F1	Repulsive	Alright
6.01	F1	Hey idiot	Hello
6.03	F1	Fraud	Spring
6.04	F2	Coward	Morning
6.06	F2	Look how ugly you are	Now you're going out of the door
6.08	M1	See how they look at you	You look like them
6.09	F1	Repulsive	Time to go to sleep
6.11	M1	They are laughing at you	You are laughing
6.12	F2	Repulsive	That's yours
6.13	M2	You're really a mess	You're solid
6.15	M2	You're losing it	You will return
6.2	M1	Can't do anything right	Today is the day
6.21	F1	Not good enough	The right thing
6.23	M1	Mistake	Spring
6.24	F2	Not good enough	The right thing
6.25	F1	Mistake	Spring
6.26	M1	Bad	Alright
6.27	M2	Loser	Later
6.38	M2	Go away	Be careful
6.39	M1	Stupid	Maybe
6.41	F2	Worthless	Morning
6.51	F2	They are laughing at you	It seems like a commercial
6.56	F1	Not good enough	The right thing
6.57	F2	Mistake	Spring
6.58	F1	You're losing it	Wait and see
6.59	M1	Can't do anything right	Time to go to sleep
7.01	M2	Don't do that	Make it really good
7.03	M1	Repulsive	Later
7.04	F2	They are laughing at you	You are laughing
7.05	F2	Stupid	Right
7.06	F1	Can't do anything right	Today is the day
7.08	M1	Hey idiot	Hello
7.09	M2	They all know	They do it now
7.1	F2	Mistake	Spring
7.11	F1	Bad	Right
7.12	M1	Crazy	Later
7.14	F2	Don't do that	Make me proud
7.15	F1	Crazy	Later
7.16	M2	Should be ashamed	Come and see us
7.17	M1	Go away	Be careful
7.19	F2	What a waste of space	They do it now
7.2	F1	Stupid	Right
7.24	M2	Hey idiot	Hello
7.25	M1	Stupid	Right
7.26	F1	You're really a mess	You're solid
7.27	F2	Everyone hates you	You remain silent
7.39	F2	Can't do anything right	Today is the day
7.45	M1	Hey idiot	Hello
7.46	F2	Loser	Morning
7.47	M1	Go away	Come and see us
8.01	F1	Stupid	Later
8.03	M1	Wrong	Right
8.04	F1	Can't do anything right	Time to go to sleep
8.05	M2	Loser	Spring
8.06	M2	Loser	Spring
8.07	F1	Hey idiot	Hello
8.08	F2	Stupid	Alright
8.11	M2	You're really a mess	You are coming
8.25	F2	Not good enough	Time to go to sleep
8.32	F1	What a waste of space	It's just the way it is
8.44	F2	Shame on you	You remain silent
8.5	M1	Look how ugly you are	You look like them
8.59	M2	Should be ashamed	Wait and see
9.09	M1	Worthless	Morning
9.15	F2	Stupid	Spring
9.17	F1	Worthless	Morning
9.18	F2	Wrong	Right
9.19	M1	No good	Alright
9.2	M2	Coward	Maybe
9.21	F1	Mistake	Morning
9.22	M1	Bad	Later
9.23	M1	Stupid	Alright
9.23	F1	Stupid	Alright
9.25	M2	Not good enough	Make me proud
9.29	M1	Hey idiot	Hello
9.31	F2	Should be ashamed	Wait and see
9.38	M2	Loser	Later
9.39	M1	Stupid	Spring
9.48	F2	Can't do anything right	Time to go to sleep
9.49	M1	Give up	Come and see us
9.51	M2	Coward	Morning
9.52	F2	What a waste of space	Today is the day
	F1 - Female Voice-Actor 1
	F2 - Female Voice-Actor 2
	M1 - Male Voice-Actor 1
	M2 - Male Voice-Actor 2
Sources:	Steele, K. & Berman C. (2002). The Day The Voices Stopped: A Memoir of Madness and Hope. Basic Books.
	Romme, M., Escher, S., Dillon, J., Corstens, D., & Morris, M. (2013). Living with Voices: 50 Stories of Recovery. PCCS Books
	Romme, M., & Escher, S. (1993). Accepting Voices. PCCS Books
	https://forum.schizophrenia.com
	https://mentalhealthforum.com
	https://hearing-voices.org
	https://hearingvoicesusa.org
	https://intervoiceonline.org
	https://psychforums.com
